# Supplementary material for: Evaluating the Use and Feasibility of Indocyanine Green (ICG) as a Beacon of Precision in Sentinel Node Biopsy for Breast Cancer from an Oncoplastic Practice in India
Source: Cancers (Basel). 2026 Mar 23;18(6):1042. doi: 10.3390/cancers18061042 (PMC13025566; doi:10.3390/cancers18061042)
Supplement: Supplementary file 1 [file cancers-18-01042-s001.zip]

Archive with 2 entries (2 files):
- cancers-4162506-non-published.pdf
- cancers-4162506-supplementary.pdf
